# Supplementary material for: Measuring threshold and latency of motion perception on a swinging bed
Source: PLoS One. 2021 Jul 9;16(7):e0252914. doi: 10.1371/journal.pone.0252914 (PMC8270192; doi:10.1371/journal.pone.0252914)
Supplement: S1 Table — Acceleration thresholds are expressed as swinging bed deviations in cm. This deviation was converted to maximal tangential acceleration (a, cm/s2) by the following formula: a = 9.81 X (d/240) X 100. (XLSX) [file pone.0252914.s001.xlsx]

## Sheet: Feuil1
ID	Age (yrs)	Sex	Trial 1 test 1 Acceleration threshold (cm)	Trial 1 test 2 Acceleration threshold (cm)	Trial 1 nausea	Trial 1 discomfort	delay between trials (days)	Trial 2 test 1 Acceleration threshold (cm)	Trial 2 test 2 Acceleration threshold (cm)	Trail 2 Nausea	Trial 2 Discomfort	Tial 1 test 1 Sound-peak threshold ms	Trial 1 test 1 peak-sound threshold ms	Tial 1 test 2 Sound-peak threshold ms	Trial 1 test 2 peak-sound threshold ms	Tial 2 test 1 Sound-peak threshold ms	Trial 2 test 1 peak-sound threshold ms	Tial 2 test 2 Sound-peak threshold ms	Trial 2 test 2 peak-sound threshold ms	Tial 1 test 1 Synch perception Interval ms	Tial 1 test 2 Synch perception Interval ms	Tial 2 test 1 Synch perception Interval ms	Tial 2 test 2 Synch perception Interval ms	Trial 1 test 1 Point of subjective synch ms	Trial 1 test 2 Point of subjective synch ms	Trial 2 test 1 Point of subjective synch ms	Trial 2 test 2 Point of subjective synch ms
1	35	Male			No	No	50	2.5	3.1	No	No	0	-350	-150	-350	-100	-200	-150	-250	350	200	100	100	-175	-250	-150	-200
2	39	Male	3.5	1.2	No	No						50	-750	-50	-750					800	700			-350	-400
3	21	Female	1	2.4	No	No	6	2.3	1.8	No	No	100	-750	100	-250	50	-350	100	-350	850	350	400	450	-325	-75	-150	-125
4	29	Male	1	1	No	No	33	0	1.4	No	No	100	-200	50	-200	100	-100	50	-100	300	250	200	150	-50	-75	0	-25
5	59	Female	2.1	3.7	No	No	6	4.5	2	No	No	550	-750	350	-750	150	-550	200	-600	1300	1100	700	800	-100	-200	-200	-200
6	22	Male	4.6	6	No	No	6	3.3	2	No	No	300	-500	150	-400	50	-350	200	-350	800	550	400	550	-100	-125	-150	-75
7	22	Female	3.1	2.9	No	No	14	4.5	2.9	No	No	0	-750	150	-750	150	-750	50	-750	750	900	900	800	-375	-300	-300	-350
8	20	Female	0.7	1.4	No	No	6	0.4	0.9	No	No	50	-750	100	-750	100	-750	100	-550	800	850	850	650	-350	-325	-325	-225
9	23	Female	0.5	1.4	No	No						0	-500	-50	-550					500	500			-250	-300
10	45	Female	6.2	5.4	No	No	17	4.4	2	No	No	200	-600	150	-750	-50	-550	-100	-750	800	900	500	650	-200	-300	-300	-425
11	25	Male	2.6	0	No	No						100	-750	50	-600					850	650			-325	-275
12	24	Male	2.2	3.2	No	No	8	2	3.9	No	No	50	-450	-50	-450	-50	-550	0	-350	500	400	500	350	-200	-250	-300	-175
13	24	Female	1.6	1.8	Yes	No	29	0.7	0.5	No	No	-100	-750	-150	-750	-50	-750	-200	-750	650	600	700	550	-425	-450	-400	-475
14	61	Female	0.9	0	No	No	9	0	1.2	No	No	350	-500	100	-400	100	-450	250	-350	850	500	550	600	-75	-150	-175	-50
15	21	Female	2.2	2.5	No	No	8	3.4	4.5	No	No	50	-750	-50	-500	0	-600	0	-600	800	450	600	600	-350	-275	-300	-300
16	24	Male	0.4	3.5	No	No	8	2.5	2.1	No	No	300	-750	50	-350	-50	-400	-50	-450	1050	400	350	400	-225	-150	-225	-250
17	37	Male	1.7	0.6	No	No	8	1.2	3.6	No	No	100	-450	250	-350	50	-400	0	-300	550	600	450	300	-175	-50	-175	-150
18	23	Male	1.2	1.9	No	No	14	3	2.4	No	No	50	-600	0	-550	0	-450	0	-400	650	550	450	400	-275	-275	-225	-200
19	22	Male	4.1	5.5	No	No	14	3.5	3	No	No	-50	-550	0	-350	0	-450	-50	-450	500	350	450	400	-300	-175	-225	-250
20	26	Female	5.1	2.8	No	No	22	6.7	5.1	No	No	100	-350	150	-150	0	-500	50	-500	450	300	500	550	-125	0	-250	-225
21	24	Male	4.1	2.1	No	No	15	2	3.2	No	No	50	-600	-150	-550	0	-750	-50	-550	650	400	750	500	-275	-350	-375	-300
22	22	Male	1.6	0.4	Yes	No	2	1.3	0.9	No	No	0	-750	0	-750	0	-750	0	-750	750	750	750	750	-375	-375	-375	-375
23	55	Female	3.1	2.2	No	No	14	2.4	4.4	No	No	100	-750	0	-750	50	-350	-100	-450	850	750	400	350	-325	-375	-150	-275
24	27	Female	1.8	2	No	No	3	2.1	1.4	No	No	0	-350	-100	-350	-50	-250	-50	-300	350	250	200	250	-175	-225	-150	-175
25	27	Female	4.1	0.8	No	No						0	-550	50	-600					550	650			-275	-275
26	55	Female	0.2	1.1	No	No	3	1.1	1.8	No	No	50	-350	-100	-450	100	-450	100	-450	400	350	550	550	-150	-275	-175	-175
27	35	Male	2.2	0.5	No	No	6	0	2.1	No	No	0	-750	-50	-500	100	-450	150	-750	750	450	550	900	-375	-275	-175	-300
28	28	Female	0.5	3	No	No	14	1.6	2.6	No	No	100	-750	150	-750	200	-750	300	-750	850	900	950	1050	-325	-300	-275	-225
29	56	Female	2.4	2	No	No	8	2.5	2.9	No	No	50	-750	150	-750	150	-750	100	-750	800	900	900	850	-350	-300	-300	-325
30	39	Female	2	5	No	No	8	2.4	1.8	No	No	50	-500	0	-450	150	-350	50	-300	550	450	500	350	-225	-225	-100	-125

## Sheet: Feuil2
Int 1	Int 2	Int 3	Int 4					SSD1	SSD2	SSD3	SSD4				PS1	PS2	PS3	PS4								SCP1	SCP2	SCP3	SCP4									11;seuil (cm)	12;seuil (cm)	21;seuil (cm)	22;seuil (cm)
350	200	100	100					-175	-250	-150	-200				0	-150	-100	-150								-350	-350	-200	-250									1	2.4	2.3	1.8
850	350	400	450					-325	-75	-150	-125				100	100	50	100								-750	-250	-350	-350									1	1	0	1.4
300	250	200	150					-50	-75	0	-25				100	50	100	50								-200	-200	-100	-100									2.1	3.7	4.5	2
1300	1100	700	800					-100	-200	-200	-200				550	350	150	200								-750	-750	-550	-600									4.6	6	3.3	2
800	550	400	550					-100	-125	-150	-75				300	150	50	200								-500	-400	-350	-350									3.1	2.9	4.5	2.9
750	900	900	800					-375	-300	-300	-350				0	150	150	50								-750	-750	-750	-750									0.7	1.4	0.4	0.9
800	850	850	650					-350	-325	-325	-225				50	100	100	100								-750	-750	-750	-550									6.2	5.4	4.4	2
800	900	500	650					-200	-300	-300	-425				200	150	-50	-100								-600	-750	-550	-750									2.2	3.2	2	3.9
500	400	500	350					-200	-250	-300	-175				50	-50	-50	0								-450	-450	-550	-350									1.6	1.8	0.7	0.5
650	600	700	550					-425	-450	-400	-475				-100	-150	-50	-200								-750	-750	-750	-750									0.9	0	0	1.2
850	500	550	600					-75	-150	-175	-50				350	100	100	250								-500	-400	-450	-350									2.2	2.5	3.4	4.5
800	450	600	600					-350	-275	-300	-300				50	-50	0	0								-750	-500	-600	-600									0.4	3.5	2.5	2.1
1050	400	350	400					-225	-150	-225	-250				300	50	-50	-50								-750	-350	-400	-450									1.7	0.6	1.2	3.6
550	600	450	300					-175	-50	-175	-150				100	250	50	0								-450	-350	-400	-300									1.2	1.9	3	2.4
650	550	450	400					-275	-275	-225	-200				50	0	0	0								-600	-550	-450	-400									4.1	5.5	3.5	3
500	350	450	400					-300	-175	-225	-250				-50	0	0	-50								-550	-350	-450	-450									5.1	2.8	6.7	5.1
450	300	500	550					-125	0	-250	-225				100	150	0	50								-350	-150	-500	-500									4.1	2.1	2	3.2
650	400	750	500					-275	-350	-375	-300				50	-150	0	-50								-600	-550	-750	-550									1.6	0.4	1.3	0.9
750	750	750	750					-375	-375	-375	-375				0	0	0	0								-750	-750	-750	-750									3.1	2.2	2.4	4.4
850	750	400	350					-325	-375	-150	-275				100	0	50	-100								-750	-750	-350	-450									1.8	2	2.1	1.4
350	250	200	250					-175	-225	-150	-175				0	-100	-50	-50								-350	-350	-250	-300									0.2	1.1	1.1	1.8
400	350	550	550					-150	-275	-175	-175				50	-100	100	100								-350	-450	-450	-450									2.2	0.5	0	2.1
750	450	550	900					-375	-275	-175	-300				0	-50	100	150								-750	-500	-450	-750									0.5	3	1.6	2.6
850	900	950	1050					-325	-300	-275	-225				100	150	200	300								-750	-750	-750	-750									2.4	2	2.5	2.9
800	900	900	850					-350	-300	-300	-325				50	150	150	100								-750	-750	-750	-750									2	5	2.4	1.8
550	450	500	350					-225	-225	-100	-125				50	0	150	50								-500	-450	-350	-300
Cronbach Alpha and Related Statistics								Cronbach Alpha and Related Statistics							Cronbach Alpha and Related Statistics
Items	Cronbach Alpha	Std. Alpha	G6(smc)	Average R				Items	Cronbach Alpha	Std. Alpha	G6(smc)	Average R			Items	Cronbach Alpha	Std. Alpha	G6(smc)	Average R							Cronbach Alpha and Related Statistics												Cronbach Alpha and Related Statistics
All itmes	0.8895	0.8895	0.8972	0.6681				All itmes	0.8942	0.8953	0.8743	0.6812			All itmes	0.8107	0.8244	0.8575	0.54							Items	Cronbach Alpha	Std. Alpha	G6(smc)	Average R								Items	Cronbach Alpha	Std. Alpha	G6(smc)	Average R
INT1 excluded	0.8991	0.9018	0.8694	0.7539				SSD1 excluded	0.8715	0.8741	0.835	0.6982			PS1 excluded	0.8027	0.8294	0.7881	0.6184							All itmes	0.9174	0.9176	0.9011	0.7357								All itmes	0.8082	0.804	0.8034	0.5062
INT2 excluded	0.8375	0.8375	0.8279	0.6322				SSD2 excluded	0.8744	0.8763	0.8387	0.7025			PS2 excluded	0.716	0.7519	0.7713	0.5025							SP1 excluded	0.9109	0.9115	0.8789	0.7744								ACC1 excluded	0.7177	0.7132	0.7192	0.4533
INT3 excluded	0.8546	0.8544	0.8022	0.6617				SSD3 excluded	0.8726	0.8727	0.8216	0.6955			PS3 excluded	0.796	0.7968	0.7323	0.5666							SP2 excluded	0.897	0.8965	0.8683	0.7428								ACC2 excluded	0.7847	0.7862	0.7285	0.5507
INT4 excluded	0.8348	0.8332	0.8058	0.6247				SSD4 excluded	0.834	0.8354	0.7734	0.6286			PS4 excluded	0.7238	0.7286	0.7093	0.4722							SP3 excluded	0.8904	0.8916	0.8475	0.7328								ACC3 excluded	0.6694	0.664	0.627	0.3971
																										SP4 excluded	0.8705	0.8712	0.8208	0.6927								ACC4 excluded	0.8323	0.8326	0.7709	0.6238

## Sheet: Feuil3
11;seuil (cm)	12;seuil (cm)	e/h test	e/h retest	Angle (rad) test	Angle (rad) retest	Angle (deg) test	Angle (deg) test	COS angle test	COS angle retest	Accélération (cm/S2) test	Accélération (cm/S2) retest			Moyenne accélération 4 tests
														0.194453
3.5	1.2	0.0175	0.006	0.0174982	0.00599993	1.00257	0.343771	0.999847	0.999982	0.300362	0.035315			0.167839
1	2.4	0.005	0.012	0.00499996	0.0119994	0.286477	0.687516	0.999988	0.999928	0.0245245	0.141249			0.0937385
1	1	0.005	0.005	0.00499996	0.00499996	0.286477	0.286477	0.999988	0.999988	0.0245245	0.0245245			0.0242791
2.1	3.7	0.0105	0.0185	0.0104996	0.0184979	0.601584	1.05985	0.999945	0.999829	0.108146	0.335661			0.259586
4.6	6	0.023	0.03	0.0229959	0.029991	1.31757	1.71836	0.999736	0.99955	0.518743	0.882304			0.441541
3.1	2.9	0.0155	0.0145	0.0154988	0.014499	0.888013	0.830731	0.99988	0.999895	0.235643	0.206223			0.286133
0.7	1.4	0.0035	0.007	0.00349999	0.00699989	0.200534	0.401064	0.999994	0.999976	0.0120171	0.0480672			0.0209683
0.5	1.4	0.0025	0.007	0.00249999	0.00699989	0.143239	0.401064	0.999997	0.999976	0.00613122	0.0480672			0.0270992
6.2	5.4	0.031	0.027	0.0309901	0.0269934	1.7756	1.54661	0.99952	0.999636	0.942062	0.714758			0.557386
2.6	0	0.013	0	0.0129993	0	0.744803	0	0.999916	1	0.165768	0			0.082884
2.2	3.2	0.011	0.016	0.0109996	0.0159986	0.630228	0.916654	0.99994	0.999872	0.11869	0.251088			0.210197
1.6	1.8	0.008	0.009	0.00799983	0.00899976	0.458356	0.515648	0.999968	0.99996	0.062781	0.0794562			0.0400964
0.9	0	0.0045	0	0.00449997	0	0.257829	0	0.99999	1	0.0198649	0			0.013795
2.2	2.5	0.011	0.0125	0.0109996	0.0124993	0.630228	0.71616	0.99994	0.999922	0.11869	0.153263			0.262961
0.4	3.5	0.002	0.0175	0.002	0.0174982	0.114591	1.00257	0.999998	0.999847	0.00392399	0.300362			0.141424
1.7	0.6	0.0085	0.003	0.0084998	0.00299999	0.487002	0.171887	0.999964	0.999996	0.0708734	0.00882894			0.108196
1.2	1.9	0.006	0.0095	0.00599993	0.00949971	0.343771	0.544294	0.999982	0.999955	0.035315	0.0885293			0.121445
4.1	5.5	0.0205	0.0275	0.0204971	0.0274931	1.1744	1.57524	0.99979	0.999622	0.412135	0.741461			0.418662
5.1	2.8	0.0255	0.014	0.0254945	0.0139991	1.46073	0.802089	0.999675	0.999902	0.637584	0.192248			0.641854
4.1	2.1	0.0205	0.0105	0.0204971	0.0104996	1.1744	0.601584	0.99979	0.999945	0.412135	0.108146			0.217366
1.6	0.4	0.008	0.002	0.00799983	0.002	0.458356	0.114591	0.999968	0.999998	0.062781	0.00392399			0.032004
3.1	2.2	0.0155	0.011	0.0154988	0.0109996	0.888013	0.630228	0.99988	0.99994	0.235643	0.11869			0.242553
1.8	2	0.009	0.01	0.00899976	0.00999967	0.515648	0.572939	0.99996	0.99995	0.0794562	0.0980926			0.0834406
4.1	0.8	0.0205	0.004	0.0204971	0.00399998	1.1744	0.229182	0.99979	0.999992	0.412135	0.0156958			0.213916
0.2	1.1	0.001	0.0055	0.001	0.00549994	0.0572958	0.315124	1	0.999985	0.000980999	0.0296746			0.0349466
2.2	0.5	0.011	0.0025	0.0109996	0.00249999	0.630228	0.143239	0.99994	0.999997	0.11869	0.00613122			0.0582419
0.5	3	0.0025	0.015	0.00249999	0.0149989	0.143239	0.859372	0.999997	0.999888	0.00613122	0.220688			0.113842
2.4	2	0.012	0.01	0.0119994	0.00999967	0.687516	0.572939	0.999928	0.99995	0.141249	0.0980926			0.149707
2	5	0.01	0.025	0.00999967	0.0249948	0.572939	1.4321	0.99995	0.999688	0.0980926	0.612838			0.232909
2.3	2.28621	0.0115	0.011431	0.0114987	0.0114297	0.658829	0.654872	0.999905	0.999902	0.185692	0.191841			0.182724
														0.159228
écart test 3	écart test 4	e/h test	e/h retest	Angle (rad) test	Angle (rad) retest	Angle (deg) test	Angle (deg) test	COS angle test	COS angle retest	Accélération (cm/S2) test	Accélération (cm/S2) retest			0.871413
2.5	3.1	0.0125	0.0155	0.0124993	0.0154988	0.71616	0.888013	0.999922	0.99988	0.153263	0.235643
2.3	1.8	0.0115	0.009	0.0114995	0.00899976	0.658872	0.515648	0.999934	0.99996	0.129724	0.0794562
0	1.4	0	0.007	0	0.00699989	0	0.401064	1	0.999976	0	0.0480672
4.5	2	0.0225	0.01	0.0224962	0.00999967	1.28894	0.572939	0.999747	0.99995	0.496443	0.0980926
3.3	2	0.0165	0.01	0.0164985	0.00999967	0.945295	0.572939	0.999864	0.99995	0.267023	0.0980926
4.5	2.9	0.0225	0.0145	0.0224962	0.014499	1.28894	0.830731	0.999747	0.999895	0.496443	0.206223
0.4	0.9	0.002	0.0045	0.002	0.00449997	0.114591	0.257829	0.999998	0.99999	0.00392399	0.0198649
4.4	2	0.022	0.01	0.0219965	0.00999967	1.2603	0.572939	0.999758	0.99995	0.474632	0.0980926
2	3.9	0.01	0.0195	0.00999967	0.0194975	0.572939	1.11713	0.99995	0.99981	0.0980926	0.372919
0.7	0.5	0.0035	0.0025	0.00349999	0.00249999	0.200534	0.143239	0.999994	0.999997	0.0120171	0.00613122
0	1.2	0	0.006	0	0.00599993	0	0.343771	1	0.999982	0	0.035315
3.4	4.5	0.017	0.0225	0.0169984	0.0224962	0.973934	1.28894	0.999856	0.999747	0.283448	0.496443
2.5	2.1	0.0125	0.0105	0.0124993	0.0104996	0.71616	0.601584	0.999922	0.999945	0.153263	0.108146
1.2	3.6	0.006	0.018	0.00599993	0.0179981	0.343771	1.03121	0.999982	0.999838	0.035315	0.317767
3	2.4	0.015	0.012	0.0149989	0.0119994	0.859372	0.687516	0.999888	0.999928	0.220688	0.141249
3.5	3	0.0175	0.015	0.0174982	0.0149989	1.00257	0.859372	0.999847	0.999888	0.300362	0.220688
6.7	5.1	0.0335	0.0255	0.0334875	0.0254945	1.91869	1.46073	0.999439	0.999675	1.1	0.637584
2	3.2	0.01	0.016	0.00999967	0.0159986	0.572939	0.916654	0.99995	0.999872	0.0980926	0.251088
1.3	0.9	0.0065	0.0045	0.00649991	0.00449997	0.372417	0.257829	0.999979	0.99999	0.0414459	0.0198649
2.4	4.4	0.012	0.022	0.0119994	0.0219965	0.687516	1.2603	0.999928	0.999758	0.141249	0.474632
2.1	1.4	0.0105	0.007	0.0104996	0.00699989	0.601584	0.401064	0.999945	0.999976	0.108146	0.0480672
1.1	1.8	0.0055	0.009	0.00549994	0.00899976	0.315124	0.515648	0.999985	0.99996	0.0296746	0.0794562
0	2.1	0	0.0105	0	0.0104996	0	0.601584	1	0.999945	0	0.108146
1.6	2.6	0.008	0.013	0.00799983	0.0129993	0.458356	0.744803	0.999968	0.999916	0.062781	0.165768
2.5	2.9	0.0125	0.0145	0.0124993	0.014499	0.71616	0.830731	0.999922	0.999895	0.153263	0.206223
2.4	1.8	0.012	0.009	0.0119994	0.00899976	0.687516	0.515648	0.999928	0.99996	0.141249	0.0794562
2.31923	2.44231	0.0115962	0.0122115	0.0115948	0.0122105	0.664334	0.69961	0.999902	0.999909	0.192328	0.178941
0.0245245	0.141249	0.129724	0.0794562
0.0245245	0.0245245	0	0.0480672
0.108146	0.335661	0.496443	0.0980926
0.518743	0.882304	0.267023	0.0980926
0.235643	0.206223	0.496443	0.206223
0.0120171	0.0480672	0.00392399	0.0198649
0.942062	0.714758	0.474632	0.0980926
0.11869	0.251088	0.0980926	0.372919
0.062781	0.0794562	0.0120171	0.00613122
0.0198649	0	0	0.035315
0.11869	0.153263	0.283448	0.496443
0.00392399	0.300362	0.153263	0.108146
0.0708734	0.00882894	0.035315	0.317767
0.035315	0.0885293	0.220688	0.141249
0.412135	0.741461	0.300362	0.220688
0.637584	0.192248	1.1	0.637584
0.412135	0.108146	0.0980926	0.251088
0.062781	0.00392399	0.0414459	0.0198649
0.235643	0.11869	0.141249	0.474632
0.0794562	0.0980926	0.108146	0.0480672
0.000980999	0.0296746	0.0296746	0.0794562
0.11869	0.00613122	0	0.108146
0.00613122	0.220688	0.062781	0.165768
0.141249	0.0980926	0.153263	0.206223
0.0980926	0.612838	0.141249	0.0794562
